# Supplementary material for: Perceptions of Speed and Risk: Experimental Studies of Road Crossing by Older People
Source: PLoS One. 2016 Apr 7;11(4):e0152617. doi: 10.1371/journal.pone.0152617 (PMC4824509; doi:10.1371/journal.pone.0152617)
Supplement: S1 File — Spreadsheet containing results from the study. (XLSX) [file pone.0152617.s001.xlsx]

## Sheet: Sheet1
Sub_ID	Age	Gender	Task_crossing_final_gap	Task_Crossing_Outcome_Group	Free_crossing_final_gap	Free_Crossing_Outcome_Group	BallCollectionTime_Task	BallCollectionTime_NoTask	Mean_Zscore	5m_walk_estimate	5m_walk_actual	10m_walk_estimate	10m_walk_actual	Combined_physical_cognitive_function_zscore	Height_cm	Weight_kg
1	75	1	-100	0	1303.74	3	20.09	16.6	-0.16	4.2	3.8	6.5	7.4	-0.16	157	51
2	87	1	-100	0	671.56	2	16.25	16.4	-0.25	3.85	3.9	6.35	7.8	-0.25	188	102
3	81	2	0	1	456.13	1	16.4	10.85	-0.67			11.91	11.9	-0.67	167	62
4	78	2	0	1	986.86	2			0.23					0.23
5	78	1	1540.97	4	1993.7	3	13	8.6	0.27	3.3	4	3.65	8	0.27	156	50
6	73	2	255.83	2	191.16	1	15.38	10.6	0.6	2.9	4.5	5.6	8	0.6	175	82
7	78	1	1064.7	3	821.45	2	14.5	12.5	0.64	5.4	3.4	7.2	6.7	0.64	153	63
8	73	2	689.58	3	828.57	2	14.9	13.5	0.34	6.61	3.5	11.35	7.8	0.34	186	83
9	72	1	223	2	1094.05	2	17.6	11.7	0.26	3.1	3.5	6.05	6.92	0.26	160	70
10	77	1	300	2	635.93	2	15.6	16	0.31					0.31	175	115
11	74	1	638.02	3	1148.24	2	15	12	0.09	1	2.5	2.5	6.5	0.09	170	76
12	77	1	1538.85	4	1502.79	3	13.73	8.5	-0.39	4	4.5	5.6	10.7	-0.39	177	74
13	76	1	776.03	3	976.49	2	13.8	14	-0.24					-0.24	174	94
14	70	1	503.68	3	939.24	2	16.19	14	-0.23					-0.23	177	96
15	73	2	800	3	700	2	15.68	13	0.8	3.19	3.5	5.8	6.3	0.8	168	70
16	71	2	597.16	3	650.1	2	14.3	10.3	0.44	2.34	3.22	4.35	6.38	0.44	168	65
17	82	2	1146.07	3	1394.35	3	14.28	14	0.06	6	4.5	8	8.6	0.06	147	48
18	80	1	-100	0	2035.38	3	9.54	5.6	-0.68					-0.68	163	93
19	86	2	1193.23	3	1053.99	2	9.88		-0.04			9	8.8	-0.04	161	68
20	81	2	0	1	2800	3	12.75	7.2	-0.33	2.2	4	3.75	8.9	-0.33	158	57
21	72	2	1110.08	3	1110.08	2	14.4	14.4	0.19	5.8	3.5	11.4	7.8	0.19	163	62
22	84	2	382.6	2	494.2	1	16.5	12.78	0.14	6	4.2	11.69	7.6	0.14	158	63
23	83	2	1388.26	4	3868.89	3	10.4	3.8	-0.91	8.4	5.2	13.5	11.5	-0.91	152	73
24	85	1	-100	0	2959.07	3	17.2	11.6	-0.82	11.3	4.8	21	10.5	-0.82	143	62
25	71	2	854.29	3	576.44	2	16.89	13.22	0.56	3.53	2.6	6.81	5.2	0.56	170	59
26	79	2	-100	0	749.26	2	17.28	16	-0.12	2.78	3.1	10	8.8	-0.12	166	74
27	75	2	785.77	3	942.43	2	16.4	13.32	0.32	4.6	3.2	7	6.68	0.32	168	72
28	73	2	1131.19	3	381.55	1	14.5	14.7	0.55	1.6	2.5	4.9	6.6	0.55	170	89
29	77	2	0	1	3956.74	3	15.34	12.12	-0.72	2.56	6.2	6.25	13.22	-0.72	155	71
30	71	1	198.93	2	475.62	1	14	10	0.75	3.9	3	8	6.1	0.75	173	102
31	83	2	400.24	2	478.05	1	16.7	10.5	0.32	3.75	5.3	9.1	12	0.32	182	64
32	79	1	1745.16	4	3572.3	3	14.37	14.6	-0.18	7.68	4.6	13.8	9.13	-0.18	161	60
33	81	2	814.31	3	601.93	2	15.53	9.6	-0.19	7.7	4.5	12.2	8.6	-0.19	163	70
34	76	2	-100	0	800	2	14.19	13.6	0.09					0.09	152	92
35	77	2	164.94	2	993.02	2	14.37	11.56	-0.28	4	4	12.93	9	-0.28	153	84
36	76	2	2633.03	4	3107.29	3	8.16		-0.45	5.28	6	14.5	14.7	-0.45	157	65
37	81	1	1196.8	3	3053.73	3	15.84	11.22	0.08	3	2.9	4.97	5.78	0.08	164	50
38	80	2	455.19	2	699.32	2	14.46	11.78	0.15					0.15	173	62
39	86	2	991.42	3	1834.37	3	12.69	9	-1.29	4.63	5	6.69	9.78	-1.29	159	50
40	80	1	551.34	3	1620.46	3	15.84	12.5	-0.31	2.7	4.5	10.43	9.3	-0.31	161	70
41	77	1	875.31	3	1636.73	3	20.7	16.6	0.3	5	2.9	9	6	0.3	161	61
42	80	2	667.5	3	1032.16	2	15.3	11.7	0.56	6	3.4	11.5	7	0.56	150	59
43	73	2	0	1	1000	2	16	9	0.51					0.51	155	62
44	74	2	292.89	2	367.87	1	16.6	12.3	0.9			7.2	5.9	0.9	156	64
45	80	2	1311.67	4	2347.79	3	13.12	10.9	-0.05			8.9	7.3	-0.05	167	65
46	74	1	1889.52	4	4242.37	3	11.78	9.3	0.05	2.5	3.5	4.7	7.6	0.05	146	76
47	86	2	-100	0	3900.19	3	12	14.09	-1.24	5.9	7	11.31	14.9	-1.24	166	60
48	81	1	1078.25	3	3028.79	3	13.9	9	-0.49	5.5	4.8	10.3	8.6	-0.49	168	64
49	78	1	500	3	1200	2	12.53	13	-1.35	4.47	4.4	10	9.25	-1.35	171	87
50	75	2	578.93	3	604.69	2	15.7	12.47	0.22	2.4	2.8	4.5	6.5	0.22	180	95
51	77	1	1056.82	3	1071.71	2	14.3	11	-0.31	4.8	3.3	8.7	6.6	-0.31	167	62
52	78	2	860.01	3	1197.32	2	16.54	11.2	0.2	2	3	4	6	0.2	174	70
53	79	2	879.18	3	1334.1	3	15.5	14.35	0.07	2.79	3.5	8.23	7.16	0.07	161	63
54	74	1	0	1	364.14	1	16.8	12.5	0.04	2.9	4.5	5	9.47	0.04	160	63
55	80	2	400	2	1069.66	2	15.84	14	0.46	3.5	3.4	7.5	6.7	0.46	166	87
56	85	1	1200	3	1043.67	2	10.9	9	-0.88	5.5	5.8	11.5	13.5	-0.88	160	57
57	75	1	1814.03	4	467.61	1	12.53	11	-0.4	3.59	3.4	6.47	7.6	-0.4	176	70
58	81	1	1064.17	3	2702.3	3	13.8	11.6	-0.02	0.8	2.8	1	5.8	-0.02	153	70
59	83	2	1851.69	4	2542.25	3	14	12.4	-0.24	3.22	4.3	5.37	8.69	-0.24	170	75
60	78	1	599.3	3	1455.34	3	16.5	9	0.27	4	3.4	11	6.8	0.27	154	79
61	71	2	0	1	631.24	2	11.59	11.06	0.53	2	3	4.25	6.3	0.53	179	89
62	73	1	-100	0	3232.93	3	15.19	12.6	-0.66	5.2	3.5	7	9.5	-0.66	144	80
63	82	2	846.64	3	1271.38	2	15.94	14.5	0.08	2	4.45	5.74	7.9	0.08	171	60
64	80	1	869.09	3	3286.75	3	14.3	11.5	0.33	5.19	4.6	10.91	9.29	0.33	161	85
65	89	2	-100	0	815.4	2	17	15.1	-0.22	7	4.5	13	9.4	-0.22	175	70
66	76	1	2380.04	4	3137.97	3	10.7	8.9	0.02	6.4	4.5	9	8.4	0.02	163	75
67	88	1	786.2	3	2853.75	3	12.07	8.9	0.49	5.4	4.1	13.5	8.4	0.49	173	78
68	77	2	342.07	2	304.13	1	14.85	12.42	0.75	2.11	2.6	4.57	5.2	0.75	173	64
69	77	1	1182.95	3	2148.98	3	15.4	10.79	0.38	3.5	3.2	5.95	6.38	0.38	164	55
70	77	1	950.95	3	1662.72	3	16.37	15	0.37	1.7	2.6	2.3	5.2	0.37	177	84
71	76	2	441.29	2	550	2	14.9	13.5	0.44	4.07	4.2	5.72	8.9	0.44	169	90
72	74	1	1911.42	4	1911.27	3	12.53	10	0.28					0.28	169	62
73	83	1	526.21	3	1024.92	2	16	13.6	0.52	3.9	4.3	7.94	8.19	0.52	170	75
74	82	2	961.33	3	1619.97	3	20.19	13	-0.36	2.9	3.9	4.9	8	-0.36	165	74
75	72	1	1256.16	3	702.03	2	13.96	11	0.45	3.11	3.8	9.68	7.7	0.45	162	89
76	79	2	469.95	2	221.51	1	15	10.35	0.38	1.6	3.5	2.38	7	0.38	176	95
77	76	1	1042.4	3	4186.36	3	15.5	12.9	-0.15	4.6	4	9.2	8.07	-0.15	160	64
78	83	1	0	1	721.67	2	16	12.3	-0.48	2.93	4.5	6.5	9	-0.48	177	66
79	80	1	1628.34	4	1644.19	3	15.8	11.1	0.27	2.3	2.9	3.35	5.7	0.27	174	80
80	82	2	0	1	1086.94	2	17	12.85	0.07					0.07
81	85	1	592.3	3	885.34	2	13.4	12	-0.52					-0.52
82	82	2	2379.93	4	2429.98	3	14.6	8.6	0.65	2.6	3.3	5.5	6.6	0.65
83	82	2	459.17	2	794.43	2	16.9	13.6	0.22	4	4.47	7.9	9.69	0.22
84	70	1	-100	0	2562.57	3	12.9	10	-0.98			7.5	8.4	-0.98
85	83	2	-100	0	1549.03	3	14.09	10	-0.52	3.5	4.5	7.5	11.9	-0.52
